# Supplementary material for: Transposon dynamics in the emerging oilseed crop Thlaspi arvense
Source: PLoS Genet. 2024 Jan 31;20(1):e1011141. doi: 10.1371/journal.pgen.1011141 (PMC10881000; doi:10.1371/journal.pgen.1011141)
Supplement: S1 Table — (XLSX) [file pgen.1011141.s001.xlsx]

## Sheet: Sheet1
Order	Superfamily	Key	Number of families	Number of copies	% Genomic space
Helitron	Helitron	DHH	132	24.224	2.01
TIR	hAT	DTA	74	7.452	0.77
TIR	CACTA	DTC	103	12.093	1.30
TIR	Harbinger	DTH	46	6.204	0.43
TIR	MuLE	DTM	218	18.041	1.53
TIR	Mariner	DTT	3	708	0.02
LINE	NonLTR/L1	RIC	4	217	0.05
LINE	I	RII	2	83	0.01
LINE	L1	RIL	80	10.785	0.77
LINE	R2	RIR	26	8.892	0.42
LINE	Undefined	RIX	76	11.321	1.22
LTR	Undefined	RLA	15	3.301	1.12
LTR	Ty1	RLC	310	37.531	6.3
LTR	Ty3	RLG	895	28.2391	48.2
