# Supplementary material for: Transposon dynamics in the emerging oilseed crop Thlaspi arvense
Source: PLoS Genet. 2024 Jan 31;20(1):e1011141. doi: 10.1371/journal.pgen.1011141 (PMC10881000; doi:10.1371/journal.pgen.1011141)
Supplement: S2 Table — (XLSX) [file pgen.1011141.s002.xlsx]

## Sheet: Sheet1
Superfamily	LTR lineage	Number of families	Number of individuals	% genomic space
Ty3	non-chromovirus|OTA|Athila	267	179.544	33.80
Ty3	non-chromovirus|OTA|Tat|Retand	58	24.89	2.90
Ty3	chromovirus	1	40	0.01
Ty3	chromovirus|CRM	120	29.864	3.20
Ty3	chromovirus|Galadriel	4	178	0.01
Ty3	chromovirus|Reina	38	1.907	0.30
Ty3	chromovirus|Tekay	94	57.078	5.60
Ty3	pararetrovirus	7	1.074	0.1
Ty1	Ale	108	25.351	3.30
Ty1	Alesia	1	144	0.07
Ty1	Angela	1	557	0.06
Ty1	Bianca	32	9.986	1.00
Ty1	Ikeros	9	587	0.10
Ty1	Ivana	42	3.185	0.40
Ty1	SIRE	24	3.303	0.80
Ty1	TAR	21	3.223	0.30
Ty1	Tork	35	2.068	0.30
