# Supplementary material for: Transposon dynamics in the emerging oilseed crop Thlaspi arvense
Source: PLoS Genet. 2024 Jan 31;20(1):e1011141. doi: 10.1371/journal.pgen.1011141 (PMC10881000; doi:10.1371/journal.pgen.1011141)
Supplement: S3 Table — (XLSX) [file pgen.1011141.s003.xlsx]

## Sheet: Sheet1
S3 Table. Additional information. These datasets were uploaded to the Zenodo repository: https://doi.org/10.5281/zenodo.10161730 (10.5281/zenodo.6372331).;
S3.A;Accession numbers of samples sequenced in this study.
S3.B;Metadata of all accessions used in this study.
S3.C;Association of TE family name and the inferred lineage.
S3.D;Complete list of TIPs discovered in this study.
S3.E;Complete list of TAPs discovered in this study.
S3.F;Distribution of Alesia.FAM.7 in the reference genome.
S3.G;Detailed GO enrichment results of genes located within 2 kb of Alesia.FAM.7 detected TIPs.
S3.H;Filtered blastn results of querying all the nucleotide sequences of the Thlaspi arvense TE models used in this study [26] against the NCBI NT database as per June of 2022.
S3.I;GWA results in a format compatible with IGV.
S3.J;GWA results of TIPs younger than 500	000 years in a format compatible with IGV.
S3.K;Bed file with the age estimation of all TIPs.
;
